# Supplementary material for: Nutrition-Related Information on Instagram: A Content Analysis of Posts by Popular Australian Accounts
Source: Nutrients. 2023 May 16;15(10):2332. doi: 10.3390/nu15102332 (PMC10223443; doi:10.3390/nu15102332)
Supplement: Supplementary file 1 [file nutrients-15-02332-s001.zip]

Archive with 1 entries (1 files):
- nutrients-2368668-supplementary.pdf
